# Supplementary material for: Explainable Artificial Intelligence in Neuroimaging of Alzheimer’s Disease
Source: Diagnostics (Basel). 2025 Mar 4;15(5):612. doi: 10.3390/diagnostics15050612 (PMC11899653; doi:10.3390/diagnostics15050612)
Supplement: Supplementary file 1 [file diagnostics-15-00612-s001.zip]

Archive with 1 entries (1 files):
- diagnostics-3403159-supplementary.pdf
